# Supplementary material for: The Long Non-Coding RNA H19 Drives the Proliferation of Diffuse Intrinsic Pontine Glioma with H3K27 Mutation
Source: Int J Mol Sci. 2021 Aug 25;22(17):9165. doi: 10.3390/ijms22179165 (PMC8431314; doi:10.3390/ijms22179165)
Supplement: Supplementary file 1 [file ijms-22-09165-s001.zip]

Archive with 4 entries (4 files):
- Supplementary Table S1.pdf
- Supplementary Table S2.xlsx
- Supplementary Table S3.xlsx
- Supplementary Table S4.xlsx
